# Supplementary material for: Preparation of Few-Layered MoS2 by One-Pot Hydrothermal Method for High Supercapacitor Performance
Source: Nanomaterials (Basel). 2024 Jun 2;14(11):968. doi: 10.3390/nano14110968 (PMC11173613; doi:10.3390/nano14110968)
Supplement: Supplementary file 1 [file nanomaterials-14-00968-s001.zip]

Archive with 1 entries (1 files):
- nanomaterials-3008160-supplementary.pdf
